# Supplementary material for: Effect of Omega-3 Supplementation on Self-Regulation in Typically Developing Preschool-Aged Children: Results of the Omega Kid Pilot Study—A Randomised, Double-Blind, Placebo-Controlled Trial
Source: Nutrients. 2021 Oct 12;13(10):3561. doi: 10.3390/nu13103561 (PMC8539495; doi:10.3390/nu13103561)
Supplement: Supplementary file 1 [file nutrients-13-03561-s001.zip]

Archive with 1 entries (1 files):
- nutrients-1406457-supplementary.pdf
